# Supplementary material for: Prothoracicostatic Activity of the Ecdysis-Regulating Neuropeptide Crustacean Cardioactive Peptide (CCAP) in the Desert Locust
Source: Int J Mol Sci. 2021 Dec 15;22(24):13465. doi: 10.3390/ijms222413465 (PMC8704491; doi:10.3390/ijms222413465)
Supplement: Supplementary file 1 [file ijms-22-13465-s001.zip]

Archive with 12 entries (12 files):
- Figure S1.pdf
- Figure S2.pdf
- Figure S3.pdf
- Figure S4.pdf
- Figure S5.pdf
- Figure S6.pdf
- Figure S7.pdf
- Figure S8.pdf
- Table S1.pdf
- Table S2.pdf
- Table S3.pdf
- Table S4.pdf
